# Supplementary material for: LC-MS/MS-Based Metabolomics and Multivariate Statistical Analysis Reveal the Mechanism of Rhodotorula mucilaginosa Proteases on Myofibrillar Protein Degradation and the Evolution of Taste Compounds
Source: Foods. 2025 May 24;14(11):1867. doi: 10.3390/foods14111867 (PMC12154007; doi:10.3390/foods14111867)
Supplement: Supplementary file 1 [file foods-14-01867-s001.zip]

Archive with 1 entries (1 files):
- foods-3622885-supplementary.pdf
